# Supplementary material for: Factors Driving COVID-19 Vaccine Hesitancy in Cameroon and Their Implications for Africa: A Comparison of Two Cross-Sectional Studies Conducted 19 Months Apart in 2020 and 2022
Source: Vaccines (Basel). 2022 Aug 26;10(9):1401. doi: 10.3390/vaccines10091401 (PMC9503216; doi:10.3390/vaccines10091401)
Supplement: Supplementary file 1 [file vaccines-10-01401-s001.zip]

Archive with 1 entries (1 files):
- vaccines-1858265-SI.pdf
